# Supplementary material for: Comprehensive analysis and expression profiles of the AP2/ERF gene family during spring bud break in tea plant (Camellia sinensis)
Source: BMC Plant Biol. 2023 Apr 20;23:206. doi: 10.1186/s12870-023-04221-y (PMC10116778; doi:10.1186/s12870-023-04221-y)
Supplement: Supplementary file 1 — Additional file 1: Supplemental tables [file 12870_2023_4221_MOESM1_ESM.xlsx]

## Sheet: Table S1
Table S1 The information of AP2/ERF family genes in tea plant
Gene name	Gene ID	Gene famliy/Group	Duplication type	CDS	Location	Position	Protein
							Amino acids	MW (kDa)	pI
CsAP2-01	CSS0049082.1	AP2	Dispersed	2241	Chr1	2784557-2793371	746	809.196	6.07
CsAP2-02	CSS0013012.1	AP2	WGD or Segmental	1494	Chr1	23972097-23976153	497	545.949	6.84
CsAP2-03	CSS0010371.1	AP2	Dispersed	813	Chr1	62997686-62999803	270	308.949	10.06
CsAP2-04	CSS0009552.1	AP2	Proximal	777	Chr1	137517295-137519615	258	282.677	7.06
CsAP2-05	CSS0042861.1	AP2	WGD or Segmental	777	Chr1	137905967-137908291	258	282.777	7.06
CsAP2-06	CSS0000458.1	AP2	WGD or Segmental	1872	Chr1	184744520-184748010	623	691.987	6.51
CsAP2-07	CSS0005165.1	AP2	WGD or Segmental	1557	Chr1	191581216-191588725	518	580.88	6.59
CsAP2-08	CSS0050214.1	AP2	WGD or Segmental	1137	Chr2	10085902-10087739	378	431.838	5.82
CsAP2-09	CSS0022420.1	AP2	WGD or Segmental	2004	Chr2	28521225-28525047	667	738.934	6.2
CsAP2-10	CSS0018330.1	AP2	WGD or Segmental	1494	Chr2	33436076-33439850	497	550.429	7.29
CsAP2-11	CSS0017294.1	AP2	WGD or Segmental	2142	Chr2	62031353-62042471	713	783.894	8.22
CsAP2-12	CSS0049600.1	AP2	WGD or Segmental	1080	Chr2	104072837-104077327	359	405.028	7.66
CsAP2-13	CSS0028484.1	AP2	WGD or Segmental	1641	Chr4	24439413-24444162	546	605.719	6.58
CsAP2-14	CSS0037440.1	AP2	WGD or Segmental	1488	Chr4	155788016-155792079	495	544.111	6.58
CsAP2-15	CSS0039635.1	AP2	WGD or Segmental	1224	Chr7	110796600-110798994	407	453.783	7
CsAP2-16	CSS0002128.1	AP2	WGD or Segmental	1836	Chr9	104237103-104240824	611	681.004	6.48
CsAP2-17	CSS0011922.1	AP2	Proximal	1191	Chr9	132043859-132046660	396	445.222	9.6
CsAP2-18	CSS0027304.1	AP2	Proximal	1146	Chr9	132299496-132322514	381	430.046	9.31
CsAP2-19	CSS0001774.1	AP2	Proximal	1224	Chr9	132702338-132705127	407	458.404	9.39
CsAP2-20	CSS0041049.1	AP2	WGD or Segmental	1527	Chr11	59617834-59621344	508	555.583	6.04
CsAP2-21	CSS0009996.1	AP2	WGD or Segmental	1254	Chr12	81183434-81185429	417	467.029	9.2
CsAP2-22	CSS0047708.1	AP2	WGD or Segmental	1128	Chr13	132442542-132447696	375	425.067	5.4
CsAP2-23	CSS0027174.1	AP2	WGD or Segmental	990	Chr15	38864572-38868468	329	368.998	8.86
CsAP2-24	CSS0011550.1	AP2	WGD or Segmental	2013	Contig640	70419-81079	670	739.896	8.33
CsAP2-25	CSS0003046.1	AP2	WGD or Segmental	1872	Contig652	227626-231435	623	691.987	6.6
CsAP2-26	CSS0004391.1	AP2	Dispersed	1398	Contig737	204916-208070	465	514.808	5.64
CsAP2-27	CSS0044929.1	AP2	Dispersed	1080	Contig755	179902-184562	359	404.728	7.66
CsAP2-28	CSS0019441.1	AP2	WGD or Segmental	1098	Contig848	239909-244984	365	413.596	6.09
CsAP2-29	CSS0022966.1	AP2	Dispersed	2247	Contig998	32818-37275	748	811.658	6.11
CsAP2-30	CSS0018192.1	AP2	Dispersed	1236	Contig1302	159237-164587	411	465.675	5.65
CsDREB-01	CSS0010051.1	DREB/A2	Dispersed	864	Chr1	2411471-2412395	287	325.813	5.65
CsDREB-02	CSS0010594.1	DREB/A2	WGD or Segmental	1119	Chr1	43364734-43367051	372	415.807	5.01
CsDREB-03	CSS0002007.1	DREB/A4	Dispersed	648	Chr1	61777058-61777705	215	241.649	5.24
CsDREB-04	CSS0008562.1	DREB/A6	WGD or Segmental	1125	Chr1	148025199-148027300	374	407.438	5.73
CsDREB-05	CSS0028041.1	DREB/A5	Dispersed	453	Chr2	33177605-33178652	150	167.226	7.89
CsDREB-06	CSS0025055.1	DREB/A4	WGD or Segmental	693	Chr2	120489816-120490508	230	253.828	4.73
CsDREB-07	CSS0003346.1	DREB/A5	Tandem	450	Chr2	210622616-210623065	149	162.733	9.51
CsDREB-08	CSS0044673.1	DREB/A5	Tandem	642	Chr2	210649192-210650398	213	232.375	4.75
CsDREB-09	CSS0049609.1	DREB/A4	Dispersed	792	Chr3	150197273-150198064	263	284.762	5.99
CsDREB-10	CSS0002584.1	DREB/A4	Dispersed	597	Chr3	181488475-181489071	198	214.917	4.9
CsDREB-11	CSS0024600.1	DREB/A2	WGD or Segmental	729	Chr4	10615141-10615869	242	262.594	5.97
CsDREB-12	CSS0038555.1	DREB/A6	WGD or Segmental	1053	Chr4	33862057-33864542	350	377.83	5.59
CsDREB-13	CSS0016833.1	DREB/A6	Proximal	1047	Chr4	34011520-34014023	348	378.25	5.6
CsDREB-14	CSS0009762.1	DREB/A1	Proximal	765	Chr4	130912236-130913414	254	272.984	4.88
CsDREB-15	CSS0030784.1	DREB/A1	Proximal	837	Chr4	131006039-131006875	278	302.528	4.88
CsDREB-16	CSS0037896.1	DREB/A4	Proximal	690	Chr4	131113334-131114024	229	246.507	8.58
CsDREB-17	CSS0001166.1	DREB/A2	WGD or Segmental	1056	Chr4	189174562-189176615	351	401.434	4.99
CsDREB-18	CSS0011861.1	DREB/A6	WGD or Segmental	1284	Chr5	101166516-101167854	427	474.326	6.38
CsDREB-19	CSS0003749.1	DREB/A5	Tandem	561	Chr5	147463654-147464214	186	205.789	7.66
CsDREB-20	CSS0036194.1	DREB/A5	Tandem	525	Chr5	147510298-147510822	174	190.93	6.74
CsDREB-21	CSS0033657.1	DREB/A4	Dispersed	681	Chr6	50128084-50128946	226	248.244	5.1
CsDREB-22	CSS0027437.1	DREB/A4	WGD or Segmental	675	Chr6	50942934-50943608	224	245.961	5.1
CsDREB-23	CSS0001321.1	DREB/A4	WGD or Segmental	711	Chr6	112429762-112430503	236	259.878	6.09
CsDREB-24	CSS0000647.1	DREB/A6	WGD or Segmental	1344	Chr7	53140940-53143117	447	494.42	5.06
CsDREB-25	CSS0020944.1	DREB/A2	WGD or Segmental	522	Chr7	146672760-146675299	173	191.617	10.13
CsDREB-26	CSS0003523.1	DREB/A6	WGD or Segmental	1263	Chr9	30966939-30968407	420	460.816	7.22
CsDREB-27	CSS0041209.1	DREB/A4	WGD or Segmental	561	Chr9	52268919-52269479	186	200.431	5.08
CsDREB-28	CSS0012420.1	DREB/A4	Tandem	1299	Chr9	52480315-52482724	432	473.662	5.08
CsDREB-29	CSS0009504.1	DREB/A5	Dispersed	654	Chr9	60054314-60055191	217	233.632	6.41
CsDREB-30	CSS0022907.1	DREB/A6	WGD or Segmental	885	Chr9	82098941-82099871	294	325.323	9.32
CsDREB-31	CSS0037688.1	DREB/A2	WGD or Segmental	708	Chr9	143412938-143413645	235	257.876	6.34
CsDREB-32	CSS0016114.1	DREB/A1	WGD or Segmental	879	Chr11	44301973-44302851	292	328.002	8.13
CsDREB-33	CSS0000024.1	DREB/A4	WGD or Segmental	747	Chr12	110641583-110642345	248	270.157	5.04
CsDREB-34	CSS0023097.1	DREB/A4	WGD or Segmental	738	Chr12	137559550-137560287	245	271.992	5.45
CsDREB-35	CSS0026885.1	DREB/A4	WGD or Segmental	690	Chr12	145204361-145205094	229	242.331	5.71
CsDREB-36	CSS0038171.1	DREB/A6	WGD or Segmental	891	Chr12	155042210-155043100	296	331.757	9.16
CsDREB-37	CSS0015617.1	DREB/A6	WGD or Segmental	891	Chr12	155266138-155267584	296	331.917	9.1
CsDREB-38	CSS0041330.1	DREB/A5	Dispersed	540	Chr13	127738755-127739294	179	196.576	5.26
CsDREB-39	CSS0022061.1	DREB/A5	Dispersed	540	Chr13	128039647-128040186	179	196.576	5.26
CsDREB-40	CSS0025182.1	DREB/A4	Dispersed	522	Chr13	128375087-128375781	173	193.86	5.25
CsDREB-41	CSS0003547.1	DREB/A4	WGD or Segmental	708	Chr14	18233080-18234423	235	256.875	5
CsDREB-42	CSS0038945.1	DREB/A4	WGD or Segmental	804	Chr14	42857723-42858655	267	292.466	6.11
CsDREB-43	CSS0021954.1	DREB/A1	WGD or Segmental	753	Chr14	51454027-51455062	250	276.98	5.91
CsDREB-44	CSS0032541.1	DREB/A4	Tandem	672	Chr14	51508482-51509212	223	235.132	4.78
CsDREB-45	CSS0013568.1	DREB/A6	WGD or Segmental	852	Chr14	64642341-64643639	283	316.398	7.52
CsDREB-46	CSS0033589.1	DREB/A4	WGD or Segmental	714	Chr14	85874233-85874946	237	257.764	5.56
CsDREB-47	CSS0022119.1	DREB/A4	WGD or Segmental	717	Chr15	20120294-20121092	238	266.418	6.93
CsDREB-48	CSS0025546.1	DREB/A5	Dispersed	510	Contig25	31711-32446	169	192.862	6.66
CsDREB-49	CSS0012926.1	DREB/A6	WGD or Segmental	1263	Contig250	322948-324210	420	460.064	6.88
CsDREB-50	CSS0005758.1	DREB/A4	WGD or Segmental	561	Contig303	18088-18648	186	200.732	5.08
CsDREB-51	CSS0021931.1	DREB/A5	Dispersed	666	Contig318	427009-427674	221	241.919	5.56
CsDREB-52	CSS0040791.1	DREB/A5	Dispersed	510	Contig395	71014-72634	169	192.862	6.66
CsERF-01	CSS0043971.1	ERF/B3	WGD or Segmental	591	Chr1	8493712-8494302	196	223.413	5.05
CsERF-02	CSS0035725.1	ERF/B3	WGD or Segmental	750	Chr1	55482592-55483582	249	275.47	6.93
CsERF-03	CSS0041141.1	ERF/B5	WGD or Segmental	978	Chr1	97363991-97364968	325	366.303	5.93
CsERF-04	CSS0021659.1	ERF/B4	Dispersed	1170	Chr1	123483294-123489826	389	418.067	6.77
CsERF-05	CSS0009615.1	ERF/B3	Tandem	552	Chr1	126546784-126547335	183	202.765	4.94
CsERF-06	CSS0010349.1	ERF/B3	Tandem	573	Chr1	127003322-127003894	190	208.772	4.73
CsERF-07	CSS0021688.1	ERF/B3	Proximal	702	Chr1	127546162-127546863	233	261.751	6.05
CsERF-08	CSS0024711.1	ERF/B3	Proximal	696	Chr1	127861145-127861840	231	260.149	8.34
CsERF-09	CSS0039270.1	ERF/B3	Proximal	696	Chr1	128315394-128316089	231	261.161	8.6
CsERF-10	CSS0029398.1	ERF/B3	Proximal	654	Chr1	128594834-128595487	217	246.118	5.58
CsERF-11	CSS0036008.1	ERF/B3	Tandem	558	Chr1	129721050-129721607	185	204.657	4.85
CsERF-12	CSS0030720.1	ERF/B3	Tandem	558	Chr1	129740824-129741381	185	204.657	4.85
CsERF-13	CSS0034219.1	ERF/B4	WGD or Segmental	678	Chr1	192829606-192830696	225	249.94	4.8
CsERF-14	CSS0024454.1	ERF/B6	WGD or Segmental	1185	Chr1	208702186-208703370	394	439.166	4.81
CsERF-15	CSS0033437.1	ERF/B6	WGD or Segmental	1188	Chr1	209169555-209170742	395	439.867	4.8
CsERF-16	CSS0021709.1	ERF/B6	WGD or Segmental	1224	Chr2	12719447-12720989	407	456.578	4.6
CsERF-17	CSS0023891.1	ERF/B4	WGD or Segmental	771	Chr2	34741392-34742162	256	285.989	6.03
CsERF-18	CSS0005103.1	ERF/B6	WGD or Segmental	1260	Chr2	71535060-71537076	419	471.363	4.59
CsERF-19	CSS0037642.1	ERF/B6	Dispersed	1266	Chr2	71818151-71819416	421	472.714	4.58
CsERF-20	CSS0004785.1	ERF/B4	WGD or Segmental	726	Chr2	101188950-101198639	241	267.678	9.86
CsERF-21	CSS0047738.1	ERF/B4	Tandem	732	Chr2	101296113-101299860	243	269.351	9.98
CsERF-22	CSS0047404.1	ERF/B4	WGD or Segmental	795	Chr3	16468410-16469490	264	298.768	9.07
CsERF-23	CSS0008086.1	ERF/B4	WGD or Segmental	1293	Chr4	40699315-40702355	430	464.886	6.41
CsERF-24	CSS0014363.1	ERF/B4	WGD or Segmental	771	Chr4	110720522-110721292	256	287.774	6.78
CsERF-25	CSS0013312.1	ERF/B4	WGD or Segmental	771	Chr4	111684699-111685812	256	287.774	6.78
CsERF-26	CSS0020296.1	ERF/B1	WGD or Segmental	684	Chr5	12408786-12409716	227	251.19	9.54
CsERF-27	CSS0049701.1	ERF/B3	WGD or Segmental	612	Chr5	162070844-162071507	203	226.86	4.93
CsERF-28	CSS0029247.1	ERF/B3	WGD or Segmental	447	Chr5	162419262-162419708	148	170.296	5.36
CsERF-29	CSS0036725.1	ERF/B3	Tandem	432	Chr5	162427434-162427865	143	158.983	6.85
CsERF-30	CSS0041850.1	ERF/B3	Proximal	429	Chr5	162498149-162498577	142	158.112	6.85
CsERF-31	CSS0024344.1	ERF/B2	WGD or Segmental	636	Chr5	188529256-188532315	211	240.008	5.07
CsERF-32	CSS0042430.1	ERF/B2	WGD or Segmental	642	Chr5	189051040-189054321	213	241.691	5.29
CsERF-33	CSS0038875.1	ERF/B4	WGD or Segmental	891	Chr6	1645780-1649151	296	330.529	7.82
CsERF-34	CSS0005145.1	ERF/B4	WGD or Segmental	891	Chr6	1817099-1820776	296	330.529	7.82
CsERF-35	CSS0047280.1	ERF/B1	Dispersed	1071	Chr6	8829726-8830796	356	389.774	6.26
CsERF-36	CSS0005931.1	ERF/B6	WGD or Segmental	1104	Chr6	21458634-21459853	367	410.799	4.49
CsERF-37	CSS0049819.1	ERF/B6	WGD or Segmental	1218	Chr6	21732492-21733709	405	450.602	4.69
CsERF-38	CSS0018119.1	ERF/B3	WGD or Segmental	618	Chr6	114371025-114371642	205	230.12	5.73
CsERF-39	CSS0042790.1	ERF/B1	WGD or Segmental	675	Chr7	12767580-12771342	224	241.752	9.27
CsERF-40	CSS0038487.1	ERF/B1	Dispersed	702	Chr7	23248749-23249812	233	252.369	9.73
CsERF-41	CSS0015155.1	ERF/B1	Dispersed	702	Chr7	23477236-23478358	233	252.369	9.73
CsERF-42	CSS0034413.1	ERF/B1	WGD or Segmental	630	Chr7	43178920-43180081	209	231.56	7.77
CsERF-43	CSS0005784.1	ERF/B1	WGD or Segmental	702	Chr7	56954074-56954995	233	252.261	9.18
CsERF-44	CSS0022768.1	ERF/B3	WGD or Segmental	711	Chr7	79344117-79344827	236	264.104	5.09
CsERF-45	CSS0030706.1	ERF/B3	Proximal	849	Chr7	154996149-154997455	282	314.361	6.33
CsERF-46	CSS0002695.1	ERF/B3	Proximal	747	Chr7	155083712-155084458	248	271.947	6.21
CsERF-47	CSS0027366.1	ERF/B3	WGD or Segmental	747	Chr7	155576447-155577193	248	271.947	6.21
CsERF-48	CSS0016109.1	ERF/B3	Proximal	846	Chr7	155657674-155658968	281	313.39	6.33
CsERF-49	CSS0014988.1	ERF/B5	WGD or Segmental	1077	Chr7	174336349-174337425	358	401.567	4.95
CsERF-50	CSS0011138.1	ERF/B5	Proximal	1071	Chr7	174489263-174490567	356	400.848	4.95
CsERF-51	CSS0010538.1	ERF/B1	WGD or Segmental	426	Chr8	40588571-40588996	141	153.755	9.9
CsERF-52	CSS0025246.1	ERF/B1	Proximal	825	Chr8	40952439-40954523	274	298.707	9.67
CsERF-53	CSS0040091.1	ERF/B1	WGD or Segmental	432	Chr8	130484771-130485240	143	152.343	9.57
CsERF-54	CSS0007955.1	ERF/B3	Tandem	480	Chr8	132077573-132078052	159	174.176	8.95
CsERF-55	CSS0015392.1	ERF/B3	Tandem	786	Chr8	132100471-132101256	261	291.809	5.63
CsERF-56	CSS0012838.1	ERF/B2	WGD or Segmental	684	Chr9	6544228-6545248	227	255.919	8.69
CsERF-57	CSS0021082.1	ERF/B3	WGD or Segmental	699	Chr9	22130922-22131620	232	259.659	5.04
CsERF-58	CSS0049714.1	ERF/B4	WGD or Segmental	1278	Chr9	75867265-75869306	425	456.208	6.32
CsERF-59	CSS0000882.1	ERF/B4	WGD or Segmental	1044	Chr10	2015717-2027536	347	385.461	5.99
CsERF-60	CSS0031448.1	ERF/B2	WGD or Segmental	816	Chr11	6932840-6933770	271	304.399	5.35
CsERF-61	CSS0035247.1	ERF/B2	Tandem	858	Chr11	7132663-7133725	285	320.556	5.23
CsERF-62	CSS0009309.1	ERF/B3	WGD or Segmental	753	Chr11	88868680-88869574	250	276.821	6.02
CsERF-63	CSS0039495.1	ERF/B3	WGD or Segmental	414	Chr11	88930959-88931372	137	154.498	5.53
CsERF-64	CSS0049793.1	ERF/B6	WGD or Segmental	594	Chr12	92753731-92754772	197	223.807	7.69
CsERF-65	CSS0009327.1	ERF/B3	Dispersed	645	Chr12	134384441-134385294	214	237.599	6.63
CsERF-66	CSS0000733.1	ERF/B3	WGD or Segmental	633	Chr12	134994492-134995124	210	232.152	7.68
CsERF-67	CSS0034513.1	ERF/B3	WGD or Segmental	612	Chr13	79289739-79290534	203	229.087	5.73
CsERF-68	CSS0037694.1	ERF/B1	Tandem	567	Chr13	86528192-86528758	188	205.997	9.87
CsERF-69	CSS0017245.1	ERF/B1	Tandem	567	Chr13	86592758-86593604	188	205.997	9.87
CsERF-70	CSS0026825.1	ERF/B6	WGD or Segmental	456	Chr14	4415011-4415742	151	169.832	10.24
CsERF-71	CSS0040746.1	ERF/B3	WGD or Segmental	549	Chr14	41457861-41458450	182	197.823	5.31
CsERF-72	CSS0043156.1	ERF/B3	WGD or Segmental	780	Chr14	41679043-41679822	259	285.429	5.2
CsERF-73	CSS0049535.1	ERF/B3	Tandem	753	Chr14	41763422-41764282	250	275.57	5.71
CsERF-74	CSS0001911.1	ERF/B3	Tandem	678	Chr14	41809968-41810645	225	245.486	9.03
CsERF-75	CSS0041210.2	ERF/B2	Dispersed	1149	Chr15	6062868-6066155	382	420.524	4.96
CsERF-76	CSS0039711.1	ERF/B6	Proximal	564	Chr15	30780257-30780955	187	208.868	7.67
CsERF-77	CSS0040214.1	ERF/B6	Tandem	564	Chr15	30976079-30976776	187	208.868	7.67
CsERF-78	CSS0030652.1	ERF/B6	Tandem	564	Chr15	31004816-31005518	187	210.429	7.68
CsERF-79	CSS0016950.1	ERF/B6	Proximal	531	Chr15	31085288-31086321	176	194.339	6.22
CsERF-80	CSS0029901.1	ERF/B6	WGD or Segmental	537	Chr15	35372204-35372831	178	201.68	8.93
CsERF-81	CSS0018401.1	ERF/B4	WGD or Segmental	708	Chr15	44032712-44034142	235	261.458	9.39
CsERF-82	CSS0037465.1	ERF/B4	WGD or Segmental	708	Chr15	44542710-44544043	235	261.458	9.39
CsERF-83	CSS0037417.1	ERF/B6	Dispersed	669	Chr15	103944553-103945221	222	246.446	9.28
CsERF-84	CSS0022828.1	ERF/B6	Dispersed	606	Chr15	104735830-104736499	201	224.884	9.71
CsERF-85	CSS0023536.1	ERF/B4	Dispersed	756	Contig73	82945-83843	251	280.082	5.83
CsERF-86	CSS0003530.1	ERF/B4	Dispersed	834	Contig639	57586-63800	277	306.266	5.85
CsERF-87	CSS0017764.1	ERF/B6	Dispersed	555	Contig862	15967-16631	184	202.888	9.07
CsERF-88	CSS0030082.1	ERF/B6	Dispersed	636	Contig1186	232992-234955	211	231.27	8.75
CsRAV-01	CSS0034576.1	RAV	WGD or Segmental	1101	Chr6	27997958-27999403	366	406.745	8.96
CsRAV-02	CSS0022168.1	RAV	WGD or Segmental	1089	Chr10	32566027-32567148	362	403.716	9.26
CsRAV-03	CSS0009470.1	RAV	Dispersed	1026	Contig1039	1745346-1746371	341	391.916	8.44
CsRAV-04	CSS0037887.1	RAV	Dispersed	1089	Contig1298	8574-10010	362	404.707	9.32
CsSoloists-01	CSS0029505.1	Solosist	Dispersed	204	Chr11	82995829-82996295	67	74.5447	8.98
CsSoloists-02	CSS0028067.1	Solosist	Dispersed	210	Chr13	47198285-47200094	69	77.7686	9.77
CsSoloists-03	CSS0029543.1	Solosist	Dispersed	225	Chr15	94055524-94056588	74	83.1541	6.89
CsSoloists-04	CSS0002521.1	Solosist	Dispersed	252	Contig1231	40275-40924	83	94.089	10.01

## Sheet: Table S2
Table S2 The list of qRT-PCR primers used in this study
Gene name	Forward primer(5'-3')	Reverse primer(5'-3')
CSS0041210	GGTGCCATCATCTCCGATCT	GCCATCGTTCTCACCATCAG
CSS0038945	CCCATCATGCTCTTCTCCAAC	TTCTCGGCTCTCGGATTTCA
CSS0033589	CAGAAACAACGACCCAACAAG	CGGAGGTGCCCTTGATAGAG
CSS0049609	GTTGATCAAGCCGAGGTGAG	CTTCGATCCGTGCTGTCAAG
CSS0022420	TTGTATCAGCACCAGAGGCA	GGCCAAGCTAGTCACCAATG
CSS0037896	ATGGCTAATCCTGATGCTAACG	TGAAGCAATGGTTGCTGTGA
CSS0018330	AATGTGGAAGATGGGAGGCA	TTGCACTTGATCGCAGCTTT
CSS0025246	GTACCGTCGAGTCTTCGAGT	GGTTGCTGAAACGGAAACCT
CSS0017245	GGAATCTAGCCGGAGGGAAA	AACACCACCGAGTGAGTCAT
CSS0030706	TCTTGAGCAGGAAATTATGACA	GAGCTGATGAGGTTGTTTGGA
CSS0010538	CGGCTCCTCTGTCATCGCTG	CGGTGGCTCGTTCAAATCCA
CSS0008086	CAAGCTCAGCCACAACAAGA	CCCAGAACTACCCACAAACG
GAPDH	TTGGCATCGTTGAGGGTCT	CAGTGGGAACACGGAAAGC

## Sheet: Table S3
Table S3 The list of the period and date in sampling
Number	Date	Environmental temperature/°C	Stage
T1	Novermeber 1, 2021	20	Para-dormancy (S1)
T2	Novermeber 17, 2021	13
T3	December 1, 2021	10	Endo-dormancy (S2)
T4	December 15, 2021	21
T5	December 31, 2021	11
T6	January 12, 2022	10
T7	January 30, 2022	4
T8	February 18, 2022	5	Eco-dormancy (S3)
T9	February 25, 2022	11
T10	March 1, 2022	13
T11	March 7, 2022	8	Bud expansion (S4)
T12	March 13, 2022	24
T13	March 19, 2022	14

## Sheet: Table S4
Table S4 Ka/Ks values for CsAP2/ERFs
	seq_1	Gene name	Location	seq_2	Gene name	Location	Duplication type	Ka	Ks	Ka/Ks	Selection pressure
1	CSS0013012	CsAP2-02	Chr1	CSS0039635	CsAP2-15	Chr7	WGD or Segmental	0.199406	0.470563	0.42376	Purifying selection
2	CSS0042861	CsAP2-05	Chr1	CSS0017294	CsAP2-11	Chr2	WGD or Segmental	0.200193	0.607389	0.329596	Purifying selection
3	CSS0000458	CsAP2-06	Chr1	CSS0022420	CsAP2-09	Chr2	WGD or Segmental	0.115906	0.488396	0.23732	Purifying selection
4	CSS0000458	CsAP2-06	Chr1	CSS0028484	CsAP2-13	Chr4	WGD or Segmental	0.260387	1.22255	0.212987	Purifying selection
5	CSS0000458	CsAP2-06	Chr1	CSS0002128	CsAP2-16	Chr9	WGD or Segmental	0.219392	1.47686	0.148553	Purifying selection
6	CSS0005165	CsAP2-07	Chr1	CSS0018330	CsAP2-10	Chr2	WGD or Segmental	0.130181	0.741201	0.175635	Purifying selection
7	CSS0022420	CsAP2-09	Chr2	CSS0028484	CsAP2-13	Chr4	WGD or Segmental	0.249458	1.27735	0.195293	Purifying selection
8	CSS0022420	CsAP2-09	Chr2	CSS0002128	CsAP2-16	Chr9	WGD or Segmental	0.242243	1.66894	0.145148	Purifying selection
9	CSS0028484	CsAP2-13	Chr4	CSS0002128	CsAP2-16	Chr9	WGD or Segmental	0.166069	0.609715	0.272371	Purifying selection
10	CSS0041049	CsAP2-20	Chr11	CSS0037440	CsAP2-14	Chr4	WGD or Segmental	0.156883	0.471856	0.33248	Purifying selection
11	CSS0009996	CsAP2-21	Chr12	CSS0050214	CsAP2-08	Chr2	WGD or Segmental	0.305814	1.42753	0.214227	Purifying selection
12	CSS0027174	CsAP2-23	Chr15	CSS0049600	CsAP2-12	Chr2	WGD or Segmental	0.0787974	0.721736	0.109178	Purifying selection
13	CSS0010594	CsDREB-02	Chr1	CSS0020944	CsDREB-25	Chr7	WGD or Segmental	0.135561	0.610575	0.222022	Purifying selection
14	CSS0008562	CsDREB-04	Chr1	CSS0038555	CsDREB-12	Chr4	WGD or Segmental	0.283138	2.31004	0.122569	Purifying selection
15	CSS0008562	CsDREB-04	Chr1	CSS0022907	CsDREB-30	Chr9	WGD or Segmental	0.376902	3.68959	0.102153	Purifying selection
16	CSS0024600	CsDREB-11	Chr4	CSS0037688	CsDREB-31	Chr9	WGD or Segmental	0.212159	0.998724	0.21243	Purifying selection
17	CSS0038555	CsDREB-12	Chr4	CSS0022907	CsDREB-30	Chr9	WGD or Segmental	0.289095	0.624417	0.462985	Purifying selection
18	CSS0001166	CsDREB-17	Chr4	CSS0020944	CsDREB-25	Chr7	WGD or Segmental	0.322226	2.12167	0.151874	Purifying selection
19	CSS0011861	CsDREB-18	Chr5	CSS0000647	CsDREB-24	Chr7	WGD or Segmental	0.188029	0.481959	0.390136	Purifying selection
20	CSS0000024	CsDREB-33	Chr12	CSS0003547	CsDREB-41	Chr14	WGD or Segmental	0.18468	0.76273	0.24213	Purifying selection
21	CSS0000024	CsDREB-33	Chr12	CSS0022119	CsDREB-47	Chr15	WGD or Segmental	0.377779	1.13434	0.333037	Purifying selection
22	CSS0023097	CsDREB-34	Chr12	CSS0001321	CsDREB-23	Chr6	WGD or Segmental	0.366971	1.34822	0.272189	Purifying selection
23	CSS0023097	CsDREB-34	Chr12	CSS0038945	CsDREB-42	Chr14	WGD or Segmental	0.145929	0.735295	0.198463	Purifying selection
24	CSS0026885	CsDREB-35	Chr12	CSS0021954	CsDREB-43	Chr14	WGD or Segmental	0.728426	NaN	NaN
25	CSS0038171	CsDREB-36	Chr12	CSS0013568	CsDREB-45	Chr14	WGD or Segmental	0.166946	0.518672	0.321872	Purifying selection
26	CSS0015617	CsDREB-37	Chr12	CSS0013568	CsDREB-45	Chr14	WGD or Segmental	0.166946	0.518672	0.321872	Purifying selection
27	CSS0003547	CsDREB-41	Chr14	CSS0033589	CsDREB-46	Chr14	WGD or Segmental	0.337143	1.07847	0.312613	Purifying selection
28	CSS0003547	CsDREB-41	Chr14	CSS0022119	CsDREB-47	Chr15	WGD or Segmental	0.423446	1.78667	0.237003	Purifying selection
29	CSS0038945	CsDREB-42	Chr14	CSS0001321	CsDREB-23	Chr6	WGD or Segmental	0.444381	2.31704	0.191789	Purifying selection
30	CSS0033589	CsDREB-46	Chr14	CSS0027437	CsDREB-22	Chr6	WGD or Segmental	0.185288	0.511082	0.36254	Purifying selection
31	CSS0022119	CsDREB-47	Chr15	CSS0025055	CsDREB-06	Chr2	WGD or Segmental	0.276454	0.951443	0.290562	Purifying selection
32	CSS0043971	CsERF-01	Chr1	CSS0022768	CsERF-44	Chr7	WGD or Segmental	0.135163	0.752697	0.179572	Purifying selection
33	CSS0035725	CsERF-02	Chr1	CSS0027366	CsERF-47	Chr7	WGD or Segmental	0.128802	0.720369	0.178799	Purifying selection
34	CSS0041141	CsERF-03	Chr1	CSS0014988	CsERF-49	Chr7	WGD or Segmental	0.213652	1.70795	0.125093	Purifying selection
35	CSS0034219	CsERF-13	Chr1	CSS0023891	CsERF-17	Chr2	WGD or Segmental	0.367442	0.785116	0.46801	Purifying selection
36	CSS0034219	CsERF-13	Chr1	CSS0014363	CsERF-24	Chr4	WGD or Segmental	0.564252	1.24304	0.453928	Purifying selection
37	CSS0024454	CsERF-14	Chr1	CSS0033437	CsERF-15	Chr1	WGD or Segmental	0.00436921	0.0153164	0.285263	Purifying selection
38	CSS0024454	CsERF-14	Chr1	CSS0021709	CsERF-16	Chr2	WGD or Segmental	0.158431	0.826004	0.191804	Purifying selection
39	CSS0024454	CsERF-14	Chr1	CSS0049819	CsERF-37	Chr6	WGD or Segmental	0.359724	2.05874	0.17473	Purifying selection
40	CSS0033437	CsERF-15	Chr1	CSS0021709	CsERF-16	Chr2	WGD or Segmental	0.159205	0.779333	0.204284	Purifying selection
41	CSS0004785	CsERF-16	Chr2	CSS0038875	CsERF-33	Chr6	WGD or Segmental	0.593638	1.32215	0.448994	Purifying selection
42	CSS0021709	CsERF-16	Chr2	CSS0005931	CsERF-36	Chr6	WGD or Segmental	0.368333	1.74066	0.211606	Purifying selection
43	CSS0023891	CsERF-17	Chr2	CSS0014363	CsERF-24	Chr4	WGD or Segmental	0.461305	1.55694	0.296289	Purifying selection
44	CSS0047404	CsERF-22	Chr3	CSS0014363	CsERF-24	Chr4	WGD or Segmental	0.220056	1.0219	0.215341	Purifying selection
45	CSS0047404	CsERF-22	Chr3	CSS0013312	CsERF-25	Chr4	WGD or Segmental	0.220056	1.0219	0.215341	Purifying selection
46	CSS0008086	CsERF-23	Chr4	CSS0049714	CsERF-58	Chr9	WGD or Segmental	0.207656	0.500759	0.414682	Purifying selection
47	CSS0020296	CsERF-26	Chr5	CSS0042790	CsERF-39	Chr7	WGD or Segmental	0.163428	0.701529	0.23296	Purifying selection
48	CSS0049701	CsERF-27	Chr5	CSS0022768	CsERF-44	Chr7	WGD or Segmental	0.303408	1.92188	0.15787	Purifying selection
49	CSS0049701	CsERF-27	Chr5	CSS0021082	CsERF-57	Chr9	WGD or Segmental	0.144015	0.722546	0.199316	Purifying selection
50	CSS0024344	CsERF-31	Chr5	CSS0042430	CsERF-32	Chr5	WGD or Segmental	0.0040761	0.0143202	0.284639	Purifying selection
51	CSS0024344	CsERF-31	Chr5	CSS0012838	CsERF-56	Chr9	WGD or Segmental	0.162406	0.700188	0.231946	Purifying selection
52	CSS0042790	CsERF-39	Chr7	CSS0034413	CsERF-42	Chr7	WGD or Segmental	0.298768	2.63955	0.113189	Purifying selection
53	CSS0005784	CsERF-43	Chr7	CSS0040091	CsERF-53	Chr8	WGD or Segmental	0.514588	2.41189	0.213355	Purifying selection
54	CSS0010538	CsERF-51	Chr8	CSS0040091	CsERF-53	Chr8	WGD or Segmental	0.254402	0.531706	0.478464	Purifying selection
55	CSS0000882	CsERF-59	Chr10	CSS0038875	CsERF-33	Chr6	WGD or Segmental	0.365523	0.752063	0.486027	Purifying selection
56	CSS0031448	CsERF-60	Chr11	CSS0024344	CsERF-31	Chr5	WGD or Segmental	0.57808	2.67467	0.216131	Purifying selection
57	CSS0031448	CsERF-60	Chr11	CSS0012838	CsERF-56	Chr9	WGD or Segmental	0.553248	1.87971	0.294326	Purifying selection
58	CSS0009309	CsERF-62	Chr11	CSS0049701	CsERF-27	Chr5	WGD or Segmental	0.33495	2.46905	0.13566	Purifying selection
59	CSS0009309	CsERF-62	Chr11	CSS0022768	CsERF-44	Chr7	WGD or Segmental	0.3976	1.84255	0.215788	Purifying selection
60	CSS0009309	CsERF-62	Chr11	CSS0021082	CsERF-57	Chr9	WGD or Segmental	0.276556	2.66624	0.103725	Purifying selection
61	CSS0009309	CsERF-62	Chr11	CSS0034513	CsERF-67	Chr13	WGD or Segmental	0.189786	1.04046	0.182405	Purifying selection
62	CSS0049793	CsERF-64	Chr12	CSS0026825	CsERF-70	Chr14	WGD or Segmental	0.227068	0.817182	0.277867	Purifying selection
63	CSS0000733	CsERF-66	Chr12	CSS0018119	CsERF-38	Chr6	WGD or Segmental	0.537455	1.88791	0.284683	Purifying selection
64	CSS0000733	CsERF-66	Chr12	CSS0040746	CsERF-71	Chr14	WGD or Segmental	0.410065	0.973583	0.421191	Purifying selection
65	CSS0034513	CsERF-67	Chr13	CSS0021082	CsERF-57	Chr9	WGD or Segmental	0.24886	2.35162	0.105825	Purifying selection
66	CSS0026825	CsERF-70	Chr14	CSS0029901	CsERF-80	Chr15	WGD or Segmental	0.328682	1.43524	0.229009	Purifying selection
67	CSS0043156	CsERF-72	Chr14	CSS0018119	CsERF-38	Chr6	WGD or Segmental	0.516229	2.28171	0.226247	Purifying selection
68	CSS0018401	CsERF-81	Chr15	CSS0004785	CsERF-16	Chr2	WGD or Segmental	0.243728	0.874398	0.278738	Purifying selection
69	CSS0018401	CsERF-81	Chr15	CSS0038875	CsERF-33	Chr6	WGD or Segmental	0.48356	1.4955	0.323344	Purifying selection
70	CSS0037465	CsERF-82	Chr15	CSS0004785	CsERF-16	Chr2	WGD or Segmental	0.243728	0.874398	0.278738	Purifying selection
71	CSS0037465	CsERF-82	Chr15	CSS0005145	CsERF-34	Chr6	WGD or Segmental	0.48356	1.45242	0.332934	Purifying selection
72	CSS0022168	CsRAV-02	Chr10	CSS0034576	CsRAV-01	Chr6	WGD or Segmental	0.126569	1.08292	0.116877	Purifying selection
73	CSS0003346	CsDREB-07	Chr2	CSS0044673	CsDREB-08	Chr2	Tandem	0.499767	1.70428	0.293242	Purifying selection
74	CSS0003749	CsDREB-19	Chr5	CSS0036194	CsDREB-20	Chr5	Tandem	0.0383552	0.0970515	0.395204	Purifying selection
75	CSS0021954	CsDREB-43	Chr14	CSS0032541	CsDREB-44	Chr14	Tandem	0.712045	NaN	NaN
76	CSS0009615	CsERF-05	Chr1	CSS0010349	CsERF-06	Chr1	Tandem	0.037944	0.046857	0.809785	Purifying selection
77	CSS0036008	CsERF-11	Chr1	CSS0030720	CsERF-12	Chr1	Tandem	0	0	NaN
78	CSS0004785	CsERF-20	Chr2	CSS0047738	CsERF-21	Chr2	Tandem	0.0185768	0.0463468	0.400822	Purifying selection
79	CSS0029247	CsERF-28	Chr5	CSS0036725	CsERF-29	Chr5	Tandem	0.252061	1.6924	0.148937	Purifying selection
80	CSS0007955	CsERF-54	Chr8	CSS0015392	CsERF-55	Chr8	Tandem	0.591027	NaN	NaN
81	CSS0031448	CsERF-60	Chr11	CSS0035247	CsERF-61	Chr11	Tandem	0.042582	0.0798094	0.533546	Purifying selection
82	CSS0037694	CsERF-68	Chr13	CSS0017245	CsERF-69	Chr13	Tandem	0	0	NaN
83	CSS0043156	CsERF-72	Chr14	CSS0049535	CsERF-73	Chr14	Tandem	0.149946	0.271433	0.552424	Purifying selection
84	CSS0049535	CsERF-73	Chr14	CSS0001911	CsERF-74	Chr14	Tandem	0.17395	0.263548	0.660032	Purifying selection
85	CSS0040214	CsERF-77	Chr15	CSS0030652	CsERF-78	Chr15	Tandem	0.0235729	0.0558397	0.422154	Purifying selection

## Sheet: Table S5
Table S5 Orthologous relationships of AP2/ERFs between the tea plant, Arabidopsis and poplar
Gene ID		Gene ID
Camellia sinensis	Arabidopsis thaliana	Camellia sinensis	Populus trichocarpa
CSS0000458.1	AT4G37750.1	CSS0000024.1	PNS92609
CSS0000647.1	AT2G20880.1	CSS0000024.1	PNS93400
CSS0000647.1	AT4G28140.1	CSS0000024.1	PNT33414
CSS0000733.1	AT2G44840.1	CSS0000024.1	PNT55353
CSS0000733.1	AT5G47220.1	CSS0000458.1	PNT02353
CSS0000882.1	AT2G33710.2	CSS0000458.1	PNT26309
CSS0000882.1	AT5G13330.1	CSS0000458.1	PNT49195
CSS0001166.1	AT2G38340.1	CSS0000647.1	PNS91413
CSS0001166.1	AT2G40340.6	CSS0000647.1	PNT08243
CSS0001321.1	AT2G44940.1	CSS0000733.1	PNT03028
CSS0001321.1	AT3G60490.1	CSS0000733.1	PNT54697
CSS0002584.1	AT1G01250.1	CSS0000882.1	PNT10555
CSS0003346.1	AT1G19210.1	CSS0000882.1	PNT45919
CSS0003523.1	AT4G13620.1	CSS0000882.1	PNT53087
CSS0003547.1	AT2G25820.1	CSS0001166.1	PNS99299
CSS0003547.1	AT3G16280.2	CSS0001166.1	PNT17285
CSS0003547.1	AT4G32800.1	CSS0001166.1	PNT23282
CSS0004785.1	AT5G61890.1	CSS0001166.1	PNT30865
CSS0005145.1	AT2G33710.2	CSS0001321.1	PNT03192
CSS0005145.1	AT5G13330.1	CSS0001321.1	PNT44294
CSS0005165.1	AT4G36920.2	CSS0001321.1	PNT49642
CSS0005165.1	AT5G67180.1	CSS0001321.1	PNT54736
CSS0005784.1	AT1G03800.1	CSS0002128.1	PNT26309
CSS0005784.1	AT1G28160.1	CSS0002128.1	PNT49195
CSS0008562.1	AT1G78080.1	CSS0002584.1	PNT03986
CSS0008562.1	AT4G39780.1	CSS0002584.1	PNT50178
CSS0008562.1	AT5G65130.2	CSS0003346.1	PNT31588
CSS0009309.1	AT3G23240.1	CSS0003523.1	PNS95389
CSS0009327.1	AT4G17490.1	CSS0003523.1	PNT57689
CSS0009504.1	AT1G21910.1	CSS0003547.1	PNS92609
CSS0009504.1	AT1G44830.1	CSS0003547.1	PNS93400
CSS0009504.1	AT1G77640.1	CSS0003547.1	PNT33414
CSS0010538.1	AT1G03800.1	CSS0003547.1	PNT43722
CSS0010538.1	AT1G28360.1	CSS0003547.1	PNT55353
CSS0010594.1	AT2G40340.6	CSS0004785.1	PNT10555
CSS0010594.1	AT3G11020.1	CSS0004785.1	PNT45919
CSS0010594.1	AT5G05410.1	CSS0004785.1	PNT53087
CSS0012838.1	AT3G16770.1	CSS0005145.1	PNT45919
CSS0013012.1	AT2G28550.3	CSS0005165.1	PNT27108
CSS0013012.1	AT2G39250.1	CSS0005165.1	PNT36666
CSS0013012.1	AT3G54990.1	CSS0005784.1	PNS94735
CSS0013568.1	AT1G64380.1	CSS0005784.1	PNT12940
CSS0014988.1	AT5G53290.1	CSS0005784.1	PNT28785
CSS0015392.1	AT4G18450.1	CSS0005784.1	PNT59207
CSS0018119.1	AT2G44840.1	CSS0007955.1	PNT12053
CSS0018330.1	AT4G36920.2	CSS0007955.1	PNT39658
CSS0018330.1	AT5G67180.1	CSS0008086.1	PNT27656
CSS0018401.1	AT5G61890.1	CSS0008086.1	PNT37544
CSS0020296.1	AT3G20310.1	CSS0008086.1	PNT48195
CSS0020944.1	AT2G40340.6	CSS0008562.1	PNT27905
CSS0020944.1	AT3G11020.1	CSS0008562.1	PNT35460
CSS0020944.1	AT5G05410.1	CSS0008562.1	PNT48771
CSS0021082.1	AT3G23240.1	CSS0009309.1	PNT06683
CSS0021082.1	AT5G43410.1	CSS0009309.1	PNT15216
CSS0021659.1	AT5G64750.1	CSS0009309.1	PNT25066
CSS0021954.1	AT1G12610.1	CSS0009309.1	PNT38098
CSS0021954.1	AT1G63030.2	CSS0009309.1	PNT47695
CSS0021954.1	AT5G51990.1	CSS0009327.1	PNT44330
CSS0022119.1	AT3G16280.2	CSS0009504.1	PNT37207
CSS0022168.1	AT1G13260.1	CSS0009504.1	PNT48578
CSS0022168.1	AT1G25560.1	CSS0010538.1	PNS94735
CSS0022168.1	AT1G68840.1	CSS0010538.1	PNT11969
CSS0022168.1	AT3G25730.1	CSS0010538.1	PNT28785
CSS0022420.1	AT4G37750.1	CSS0010538.1	PNT39594
CSS0022907.1	AT1G22190.1	CSS0010594.1	PNS99299
CSS0022907.1	AT1G36060.1	CSS0010594.1	PNT17285
CSS0022907.1	AT1G78080.1	CSS0010594.1	PNT23282
CSS0023097.1	AT2G35700.1	CSS0010594.1	PNT30865
CSS0023097.1	AT2G44940.1	CSS0011861.1	PNS91413
CSS0023097.1	AT3G60490.1	CSS0011861.1	PNT08243
CSS0023097.1	AT4G16750.1	CSS0012838.1	PNT04482
CSS0024344.1	AT3G16770.1	CSS0012838.1	PNT14053
CSS0024600.1	AT1G75490.1	CSS0012838.1	PNT25945
CSS0025055.1	AT3G16280.2	CSS0012838.1	PNT50728
CSS0025182.1	AT1G33760.1	CSS0013012.1	PNS98570
CSS0025182.1	AT1G71450.1	CSS0013012.1	PNT17944
CSS0026825.1	AT5G25190.1	CSS0013012.1	PNT22709
CSS0027174.1	AT1G16060.1	CSS0013012.1	PNT31424
CSS0027366.1	AT5G07580.1	CSS0013312.1	PNT27053
CSS0027366.1	AT5G61590.1	CSS0013568.1	PNT45489
CSS0028041.1	AT2G23340.1	CSS0013568.1	PNT53582
CSS0028041.1	AT3G50260.1	CSS0014363.1	PNT20611
CSS0028041.1	AT4G36900.1	CSS0014363.1	PNT27053
CSS0028041.1	AT5G67190.1	CSS0014363.1	PNT41187
CSS0028484.1	AT4G37750.1	CSS0014988.1	PNT00019
CSS0029247.1	AT1G04370.1	CSS0014988.1	PNT09212
CSS0029247.1	AT3G23220.1	CSS0014988.1	PNT45432
CSS0029247.1	AT5G43410.1	CSS0014988.1	PNT53617
CSS0029505.1	AT4G13040.3	CSS0015155.1	PNT12940
CSS0030706.1	AT5G51190.1	CSS0015617.1	PNT45489
CSS0031448.1	AT2G47520.1	CSS0015617.1	PNT53582
CSS0032541.1	AT5G52020.1	CSS0016109.1	PNT44319
CSS0034513.1	AT2G31230.1	CSS0016109.1	PNT53337
CSS0034513.1	AT3G23240.1	CSS0016114.1	PNT21428
CSS0034576.1	AT1G13260.1	CSS0016114.1	PNT41991
CSS0034576.1	AT1G25560.1	CSS0018119.1	PNT03028
CSS0034576.1	AT1G68840.1	CSS0018119.1	PNT54697
CSS0034576.1	AT3G25730.1	CSS0018330.1	PNT27108
CSS0035725.1	AT5G61590.1	CSS0018330.1	PNT36666
CSS0037440.1	AT5G60120.2	CSS0018401.1	PNT10555
CSS0037642.1	AT1G25470.2	CSS0018401.1	PNT45919
CSS0037688.1	AT1G75490.1	CSS0018401.1	PNT53087
CSS0038171.1	AT1G64380.1	CSS0020944.1	PNS99299
CSS0038487.1	AT3G15210.1	CSS0020944.1	PNT17285
CSS0038555.1	AT1G22190.1	CSS0020944.1	PNT23282
CSS0038555.1	AT1G36060.1	CSS0020944.1	PNT30865
CSS0038555.1	AT1G78080.1	CSS0021082.1	PNT06683
CSS0038945.1	AT2G35700.1	CSS0021082.1	PNT15216
CSS0038945.1	AT2G44940.1	CSS0021082.1	PNT25066
CSS0038945.1	AT3G60490.1	CSS0021082.1	PNT38098
CSS0038945.1	AT4G16750.1	CSS0021082.1	PNT47695
CSS0039495.1	AT3G23220.1	CSS0021659.1	PNT27656
CSS0039711.1	AT1G15360.2	CSS0021659.1	PNT35681
CSS0040091.1	AT1G28360.1	CSS0021659.1	PNT37544
CSS0041049.1	AT2G28550.3	CSS0021659.1	PNT48195
CSS0041049.1	AT5G60120.2	CSS0021709.1	PNS95958
CSS0041141.1	AT5G53290.1	CSS0021709.1	PNT16901
CSS0041210.2	AT1G53910.1	CSS0021709.1	PNT23634
CSS0041210.2	AT1G72360.2	CSS0021931.1	PNT37207
CSS0041210.2	AT3G14230.1	CSS0021931.1	PNT48578
CSS0041330.1	AT1G71520.1	CSS0021954.1	PNT02012
CSS0042790.1	AT1G50640.1	CSS0021954.1	PNT10936
CSS0042790.1	AT3G20310.1	CSS0021954.1	PNT45160
CSS0042861.1	AT5G65510.1	CSS0021954.1	PNT53889
CSS0043156.1	AT2G44840.1	CSS0022061.1	PNS90965
CSS0043156.1	AT4G17490.1	CSS0022061.1	PNT07653
CSS0043156.1	AT5G47220.1	CSS0022119.1	PNS92609
CSS0047280.1	AT1G12980.1	CSS0022119.1	PNS93400
CSS0047280.1	AT1G24590.1	CSS0022119.1	PNT33414
CSS0049600.1	AT1G16060.1	CSS0022119.1	PNT43722
CSS0049609.1	AT3G60490.1	CSS0022119.1	PNT55353
CSS0049701.1	AT3G23240.1	CSS0022168.1	PNT16258
CSS0049793.1	AT5G25190.1	CSS0022168.1	PNT24111
		CSS0022420.1	PNT02353
		CSS0022420.1	PNT26309
		CSS0022420.1	PNT49195
		CSS0022768.1	PNS89918
		CSS0022768.1	PNT06683
		CSS0022768.1	PNT25066
		CSS0022768.1	PNT47695
		CSS0022907.1	PNT27905
		CSS0022907.1	PNT35460
		CSS0022907.1	PNT37097
		CSS0022907.1	PNT48771
		CSS0023097.1	PNT03192
		CSS0023097.1	PNT44294
		CSS0023097.1	PNT49642
		CSS0023097.1	PNT54736
		CSS0023891.1	PNT20611
		CSS0023891.1	PNT27053
		CSS0023891.1	PNT41187
		CSS0024344.1	PNT14053
		CSS0024344.1	PNT25945
		CSS0024454.1	PNS95958
		CSS0024454.1	PNT16901
		CSS0024454.1	PNT23634
		CSS0024600.1	PNT38313
		CSS0024600.1	PNT47507
		CSS0025055.1	PNT43722
		CSS0025055.1	PNT55353
		CSS0025182.1	PNS91003
		CSS0026825.1	PNS92215
		CSS0026825.1	PNT33863
		CSS0026825.1	PNT46227
		CSS0026825.1	PNT52724
		CSS0026885.1	PNT53889
		CSS0027174.1	PNT46325
		CSS0027174.1	PNT52599
		CSS0027366.1	PNT44330
		CSS0027366.1	PNT53340
		CSS0027437.1	PNS92609
		CSS0027437.1	PNS93400
		CSS0027437.1	PNT32022
		CSS0027437.1	PNT33414
		CSS0028041.1	PNT02663
		CSS0028041.1	PNT27115
		CSS0028041.1	PNT36670
		CSS0028041.1	PNT49330
		CSS0028484.1	PNT02410
		CSS0028484.1	PNT26309
		CSS0028484.1	PNT49195
		CSS0029247.1	PNT15217
		CSS0029247.1	PNT25064
		CSS0029247.1	PNT38097
		CSS0029247.1	PNT47697
		CSS0029505.1	PNT51506
		CSS0029901.1	PNS92215
		CSS0029901.1	PNT33863
		CSS0029901.1	PNT46227
		CSS0029901.1	PNT52724
		CSS0030082.1	PNS92353
		CSS0030082.1	PNT33717
		CSS0031448.1	PNT04482
		CSS0031448.1	PNT25945
		CSS0031448.1	PNT50728
		CSS0032541.1	PNT02011
		CSS0032541.1	PNT10935
		CSS0033437.1	PNS95958
		CSS0033589.1	PNS92609
		CSS0033589.1	PNS93400
		CSS0033589.1	PNT32022
		CSS0033589.1	PNT33414
		CSS0033657.1	PNT55353
		CSS0034219.1	PNT20611
		CSS0034219.1	PNT27053
		CSS0034219.1	PNT41187
		CSS0034513.1	PNT06683
		CSS0034513.1	PNT15216
		CSS0034513.1	PNT25066
		CSS0034513.1	PNT38098
		CSS0034513.1	PNT47695
		CSS0034576.1	PNT16258
		CSS0034576.1	PNT24111
		CSS0035725.1	PNT45704
		CSS0035725.1	PNT53340
		CSS0037440.1	PNS98570
		CSS0037440.1	PNT31424
		CSS0037465.1	PNT10555
		CSS0037642.1	PNT16189
		CSS0037642.1	PNT24168
		CSS0037688.1	PNT38313
		CSS0037688.1	PNT47507
		CSS0037694.1	PNT38047
		CSS0037694.1	PNT47758
		CSS0038171.1	PNT45489
		CSS0038171.1	PNT53582
		CSS0038487.1	PNT12940
		CSS0038487.1	PNT59207
		CSS0038555.1	PNT27905
		CSS0038555.1	PNT35460
		CSS0038555.1	PNT37097
		CSS0038555.1	PNT48771
		CSS0038875.1	PNT10555
		CSS0038875.1	PNT45919
		CSS0038875.1	PNT53087
		CSS0038945.1	PNT54736
		CSS0039495.1	PNT15217
		CSS0039495.1	PNT25064
		CSS0039495.1	PNT38097
		CSS0039495.1	PNT47697
		CSS0039635.1	PNS98570
		CSS0039635.1	PNT17944
		CSS0039635.1	PNT22709
		CSS0039711.1	PNS92353
		CSS0039711.1	PNS94191
		CSS0039711.1	PNT30202
		CSS0039711.1	PNT33717
		CSS0039711.1	PNT43417
		CSS0040091.1	PNS94735
		CSS0040091.1	PNT11969
		CSS0040091.1	PNT28785
		CSS0040091.1	PNT39594
		CSS0040746.1	PNT03028
		CSS0040746.1	PNT54697
		CSS0040791.1	PNT02663
		CSS0041049.1	PNS98570
		CSS0041049.1	PNT17944
		CSS0041141.1	PNT00019
		CSS0041141.1	PNT03890
		CSS0041141.1	PNT09212
		CSS0041141.1	PNT45432
		CSS0041141.1	PNT50102
		CSS0041141.1	PNT53617
		CSS0041209.1	PNS91003
		CSS0041210.2	PNT44142
		CSS0041210.2	PNT54913
		CSS0041330.1	PNS90965
		CSS0041330.1	PNT07653
		CSS0042430.1	PNT14053
		CSS0042790.1	PNT58496
		CSS0042861.1	PNT26439
		CSS0043971.1	PNS89918
		CSS0043971.1	PNT06683
		CSS0043971.1	PNT25066
		CSS0044929.1	PNT46325
		CSS0047280.1	PNT14733
		CSS0047280.1	PNT25455
		CSS0047404.1	PNT20611
		CSS0047404.1	PNT41187
		CSS0047708.1	PNS93702
		CSS0049082.1	PNT17246
		CSS0049082.1	PNT23338
		CSS0049600.1	PNT46325
		CSS0049600.1	PNT52599
		CSS0049609.1	PNT03192
		CSS0049609.1	PNT49642
		CSS0049701.1	PNT06683
		CSS0049701.1	PNT15216
		CSS0049701.1	PNT25066
		CSS0049701.1	PNT38098
		CSS0049701.1	PNT47695
		CSS0049714.1	PNT35681
		CSS0049714.1	PNT37544
		CSS0049714.1	PNT48195
		CSS0049793.1	PNS92215
		CSS0049793.1	PNT33863
		CSS0049819.1	PNS95958
		CSS0049819.1	PNT16901
		CSS0049819.1	PNT23634
		CSS0050214.1	PNS95795

## Sheet: Table S6
Table S6 Summary of the cis-acting elements of CsAP2/ERFs
	Type	Name	Function	Number
				CsDREBs	CsERFs	CsAP2s	CsRAVs	CsSoloists
Total				5567	8792	2629	346	351
	hormone response	ABRE	abscisic acid response	140	182	30	3	3
	hormone response	TGA-element, AuxRR-core	auxin response	39	46	20	7	1
	hormone response	TATC-box, P-box, GARE-motif	gibberellin response	42	81	13	2	4
	hormone response	TGACG-motif, CGTCA-motif	MeJA response	104	214	62	16	4
	hormone response	TCA-element	salicylic acid response	26	49	20	2	0
Total				351	572	145	30	12
Percentage				0.0630501	0.0650591	0.0551541	0.0867052	0.034188
	plant growth and metabolic regulation	MSA-like	cell cycle regulation	1	9	0	0	0
	plant growth and metabolic regulation	circadian	circadian control	10	25	0	0	1
	plant growth and metabolic regulation	HD-Zip 1	differentiation of the palisade mesophyll cells	5	4	3	0	1
	plant growth and metabolic regulation	GCN4_motif, AACA_motif	endosperm expression	9	37	10	2	3
	plant growth and metabolic regulation	ACE, G-Box, 3-AF1 binding site, AAAC-motif, AAAC-motif, GT1-motif, Sp1, Box 4, ATC-motif, ATCT-motif, Box II, chs-CMA1a, chs-Unit 1 m1, GA-motif, Gap-box, GATA-motif, GTGGC-motif, I-box, LAMP-element, L-box, TCCC-motif, TCT-motif, AT1-motif, AE-box	light response	615	1061	302	38	32
	plant growth and metabolic regulation	CAT-box	meristem expression	13	43	15	2	0
	plant growth and metabolic regulation	O2-site	involved in zein metabolism regulation	21	46	15	2	0
	plant growth and metabolic regulation	RY-element	seed-specific regulation	0	3	2	0	0
	plant growth and metabolic regulation	motif I	root specific regulation	0	1	0	0	0
Total				674	1229	347	44	37
Percentage				0.121071	0.139786	0.131989	0.127168	0.105413
	stress response	GC-motif	anoxic specific inducibility	7	15	4	2	0
	stress response	ARE	essential for the anaerobic induction	115	176	93	5	13
	stress response	TC-rich repeats	defense and stress response	32	45	7	2	3
	stress response	DRE	DRE	1	2	0	0	0
	stress response	LTR	low-temperature response	17	37	15	1	0
	stress response	WUN-motif	wound response	2	1	0	0	0
Total				174	276	119	10	16
Percentage				0.0312556	0.0313922	0.0452644	0.0289017	0.045584
	structural elements		60K protein binding site	8	3	7	0	0
	structural elements	A-box	regulatory element	10	23	1	0	0
	structural elements	AT-rich element	ATBP-1	20	16	8	0	1
	structural elements	AT-rich sequence	maximal elicitor-mediated activation (2copies)	2	9	0	0	0
	structural elements	CAAT-box	promoter and enhancer regions	895	1476	487	51	91
	structural elements	3-AF3 binding site	CMA3	0	3	0	1	0
	structural elements	5UTR Py-rich stretch	high transcription levels	0	0	1	0	0
	structural elements	Box III/HD-Zip 3	protein binding site	4	14	5	1	0
	structural elements	TATA-box	around -30 of transcription start	3381	5078	1465	204	190
Total				4320	6622	1974	257	282
Percentage				0.776001	0.753185	0.750856	0.742775	0.803419
	transcription factor binding sites	MBS, MBSI, MRE	MYB binding site	37	80	31	5	1
	transcription factor binding sites	CCAAT-box	MYBHv1 binding site	11	13	13	0	3
Total				48	93	44	5	4
Percentage				0.00862224	0.0105778	0.0167364	0.0144509	0.011396

## Sheet: Table S7
Table S7 The expression profiles (z-score values) of the 62 CsAP2/ERFs in tea plant
Gene name	Gene ID	T1	T2	T3	T4	T5	T6	T7	T8	T9	T10	T11	T12	T13	r
															DMT	DHT	DLT
CsAP2-07	CSS0005165	-0.160566	0.0919325	2.23814	0.330291	0.338476	0.327655	1.13654	-0.853178	-1.66659	-0.688294	-0.324792	-1.07507	0.305448	-0.272452	-0.39425	-0.307866
CsAP2-09	CSS0022420	0.13268	0.84129	-0.563178	-1.08958	-1.15387	-1.29392	-1.19184	0.712552	-0.0391573	0.936804	1.90433	0.339844	0.464037	0.31933	0.15951	0.406526
CsAP2-10	CSS0018330	-1.26135	-0.381058	0.279048	0.203302	0.234077	1.23637	2.05853	0.708635	-0.553228	-0.042878	0.0861658	-1.60769	-0.959922	-0.812833	-0.816125	-0.714972
CsAP2-13	CSS0028484	-1.20764	0.217433	-1.27708	-1.48574	0.366056	-0.597636	-0.842652	0.98669	0.546481	0.661862	1.5497	-0.0739623	1.15649	-0.137767	-0.180602	-0.0240221
CsAP2-14	CSS0037440	0.131985	1.76919	1.29999	0.511227	0.798898	0.290275	-0.206422	0.0758422	-0.257961	-0.310942	-0.883306	-1.66709	-1.55169	-0.314365	-0.345379	-0.221045
CsAP2-15	CSS0039635	-1.76428	-0.438755	1.22856	-0.114505	0.377844	0.879331	1.77749	0.0165356	-0.456833	-0.0367711	0.707671	-1.18217	-0.994117	-0.768431	-0.77398	-0.76804
CsAP2-16	CSS0002128	-1.83034	0.582339	0.598048	-0.126033	0.348187	0.379027	0.5481	1.6387	0.393183	-0.343156	0.50397	-1.86405	-0.827968	-0.856793	-0.849555	-0.693471
CsAP2-20	CSS0041049	0.85927	0.690349	-0.650088	-0.84264	-0.799236	-0.826932	-0.820974	0.669377	-0.219462	2.22695	1.10512	-0.623284	-0.768451	0.237364	0.0554836	0.358638
CsAP2-23	CSS0027174	0.884179	0.554027	-0.195344	0.366035	-1.235	-0.499169	-0.170303	-0.0630484	-1.11109	2.07841	1.22171	-0.59139	-1.23901	0.30258	0.125994	0.381375
CsAP2-26	CSS0004391	2.12952	1.09883	-0.792044	-0.672184	-1.41142	-0.910023	-0.564241	0.99703	-0.279003	0.497901	0.627271	-0.542867	-0.178776	0.330689	0.142727	0.472745
CsDREB-04	CSS0008562	0.620873	-0.882769	0.632785	-1.04857	-0.39135	-0.0669577	-0.287829	-0.473752	2.65396	0.534523	0.159798	-0.244029	-1.20669	-0.128484	0.00247453	-0.331175
CsDREB-05	CSS0028041	-0.0872698	-0.41942	0.356313	0.425007	-0.6948	-0.100312	2.86682	0.18667	-1.29329	-0.672483	-0.672322	-0.247622	0.352704	-0.23215	-0.388919	-0.167153
CsDREB-09	CSS0049609	0.444937	0.0168546	-0.825185	-0.703994	-0.949806	-0.843576	-1.04434	0.133167	-0.121578	2.31477	1.58082	0.123733	-0.125806	0.393731	0.263143	0.43114
CsDREB-12	CSS0038555	-0.138655	-0.408174	0.939292	-0.17193	0.945288	0.740911	-0.545914	-0.686054	2.47204	-0.619358	-0.652006	-0.857783	-1.01766	-0.407917	-0.155423	-0.587884
CsDREB-13	CSS0016833	-0.135508	-0.364769	1.20546	-0.247394	0.619795	0.743117	-0.421605	-0.662546	2.45098	-0.524213	-0.591301	-0.99867	-1.07335	-0.431296	-0.205806	-0.613654
CsDREB-14	CSS0009762	-0.448185	-0.336727	3.13282	-0.268817	-0.149109	-0.102259	0.788689	-0.390508	-0.443329	-0.454218	-0.421304	-0.454374	-0.452676	-0.292425	-0.379939	-0.410522
CsDREB-15	CSS0030784	-0.366674	-0.353757	3.29211	-0.285266	0.0968818	-0.133975	-0.0749905	-0.355501	-0.358313	-0.366918	-0.359763	-0.366918	-0.366918	-0.208073	-0.265145	-0.343598
CsDREB-16	CSS0037896	-0.751406	0.155832	2.11914	1.03147	0.371738	0.810396	1.08183	-0.682072	-0.839655	-0.826137	-0.779782	-0.848641	-0.842709	-0.3929	-0.379479	-0.446053
CsDREB-17	CSS0001166	-0.930175	-0.398417	2.06644	0.511774	0.697665	0.955988	1.29064	-0.124235	-0.737151	-0.87293	-0.672314	-0.955103	-0.832175	-0.593398	-0.567101	-0.633806
CsDREB-21	CSS0033657	-0.00230683	0.633217	1.04413	1.14121	1.46426	0.606082	0.305448	-1.11177	-1.38833	0.297657	-0.543541	-1.04614	-1.39993	-0.14873	-0.153076	-0.142983
CsDREB-24	CSS0000647	-0.473068	-0.272019	2.96941	-0.325392	0.466339	0.642308	-0.232291	-0.613442	0.355533	-0.616545	-0.667184	-0.561788	-0.671856	-0.349867	-0.295538	-0.518504
CsDREB-25	CSS0020944	-0.793932	-0.639936	1.67999	-0.485793	0.969799	0.690608	2.03748	-0.4893	-0.152905	-0.763849	-0.453296	-0.760212	-0.838659	-0.65818	-0.650845	-0.739243
CsDREB-28	CSS0012420	-0.595033	0.405809	1.61644	1.68276	1.35073	0.582319	-0.288353	-0.857022	-0.788008	-0.858833	-0.747954	-0.815468	-0.687393	-0.205583	-0.105657	-0.247219
CsDREB-29	CSS0009504	-0.633855	-0.532206	-0.571434	-0.716746	-0.521527	-0.581726	-0.751192	0.180472	1.83012	1.95581	1.21073	-0.0806961	-0.787752	-0.00261685	0.0427152	-0.050335
CsDREB-30	CSS0022907	-0.686847	-0.432098	1.50588	-0.162369	0.913285	0.74934	-0.5707	-0.789724	2.19844	-0.615122	-0.636806	-0.72613	-0.74715	-0.428531	-0.196954	-0.624034
CsDREB-33	CSS0000024	0.372761	-0.0783405	-0.646481	0.325928	-0.683862	-0.902347	-1.26983	-1.01004	-0.774722	0.599343	0.602057	1.52135	1.94417	0.801184	0.731322	0.742168
CsDREB-34	CSS0023097	0.898979	1.72017	0.607068	2.04222	0.022236	-0.369818	-0.756626	-0.834398	-0.738786	-0.486435	-0.71944	-0.573601	-0.811572	0.332322	0.323479	0.371272
CsDREB-41	CSS0003547	0.13792	1.99023	1.6247	1.14895	0.299423	-0.0141281	-0.438339	-0.877881	-0.86482	-0.742931	-0.739466	-0.754363	-0.769295	0.0590059	0.00787515	0.0827031
CsDREB-42	CSS0038945	0.950464	-0.159077	-0.7731	-0.728544	-0.922955	-0.936885	-0.949284	-0.280834	-0.612809	0.497676	1.63975	0.321687	1.95391	0.483814	0.351206	0.481625
CsDREB-45	CSS0013568	-1.02046	-1.1156	0.620307	-1.17676	-0.119807	-0.575978	-0.421141	-0.511677	0.261007	2.11721	1.44515	0.693982	-0.196226	0.0986405	0.0420812	-0.0210612
CsDREB-46	CSS0033589	-0.00610341	-0.465389	-0.592587	-0.612122	-0.733392	-0.896116	-0.823458	-0.643696	-0.539548	2.11804	1.14213	1.49339	0.558851	0.634512	0.513785	0.58153
CsDREB-48	CSS0025546	-0.570417	-0.51274	0.335993	-0.105623	0.736087	1.0273	2.72119	-0.348069	-0.654693	-0.630623	-0.598245	-0.6965	-0.703664	-0.599268	-0.610003	-0.596112
CsDREB-52	CSS0040791	-0.592617	-0.502894	0.326251	0.0475121	0.646126	1.01103	2.74348	-0.410856	-0.603941	-0.634045	-0.588652	-0.721467	-0.719925	-0.589118	-0.593515	-0.589851
CsERF-02	CSS0035725	-1.22865	-0.556367	-0.747359	-1.09741	-0.738032	0.0782762	1.69902	-0.465458	0.674314	1.94933	0.119736	-0.315979	0.628584	-0.183018	-0.296294	-0.181839
CsERF-04	CSS0021659	-0.40025	-0.383806	-0.279915	-0.315602	-0.0349556	0.386861	3.24639	-0.358579	-0.349317	-0.328272	-0.38635	-0.394429	-0.401772	-0.444979	-0.524899	-0.42244
CsERF-23	CSS0008086	-0.742739	-0.241528	1.03629	0.608661	1.20386	1.1798	1.7879	-0.694232	-0.807279	-0.821498	-0.818542	-0.852414	-0.838277	-0.546814	-0.497423	-0.575043
CsERF-26	CSS0020296	0.765257	-0.926183	-0.27407	-0.908063	0.295171	-0.317452	2.00428	-1.46991	-0.812683	0.505881	-0.333299	1.50422	-0.0331465	0.287509	0.175628	0.167411
CsERF-31	CSS0024344	-0.556305	-0.642055	-0.255593	-0.256442	0.266146	1.32385	1.54668	1.65403	0.512728	-0.349711	-0.633822	-1.2597	-1.34981	-0.808414	-0.729251	-0.702954
CsERF-32	CSS0042430	-0.287516	-0.50778	0.242388	-0.146786	0.286279	0.603539	1.66302	1.95109	0.134002	-0.386181	-0.830709	-1.34371	-1.37763	-0.750656	-0.750796	-0.610087
CsERF-35	CSS0047280	-0.56288	-0.560228	-0.285835	-0.761079	-0.289088	-0.385866	-0.0167057	2.41857	1.7392	0.378592	0.0316452	-0.878337	-0.827981	-0.508702	-0.47011	-0.393604
CsERF-39	CSS0042790	0.0433973	-0.566762	1.59144	-0.125267	-0.181822	-0.0598054	2.66062	-0.751622	-0.480455	-0.42057	-0.561371	-0.391491	-0.756286	-0.325494	-0.429706	-0.407874
CsERF-40	CSS0038487	-0.739434	-0.552134	2.71936	-0.748355	-0.00790432	0.878667	0.460931	-0.594108	0.770716	-0.467598	-0.639459	-0.381625	-0.69906	-0.443769	-0.390358	-0.631479
CsERF-41	CSS0015155	-0.847744	-0.623357	2.48912	-0.807422	0.148501	0.88379	0.845646	-0.652059	0.821618	-0.345363	-0.673342	-0.412466	-0.826927	-0.497833	-0.446258	-0.678079
CsERF-42	CSS0034413	1.51561	0.185134	1.3026	-0.271459	-0.32236	-0.614474	-0.134932	-1.05428	-0.0124018	1.84237	-0.423393	-0.419535	-1.59288	0.310308	0.182323	0.216672
CsERF-43	CSS0005784	-0.546077	-0.575719	1.62717	-0.622317	-0.234005	0.304948	2.59854	-0.154212	-0.0815853	-0.491528	-0.423514	-0.673716	-0.727981	-0.569687	-0.652837	-0.624045
CsERF-45	CSS0030706	-0.39577	-0.311579	-0.0879302	-0.416795	0.617132	0.838735	2.95833	-0.499179	-0.427332	-0.546652	-0.559037	-0.55957	-0.610353	-0.539705	-0.574283	-0.531039
CsERF-46	CSS0002695	-0.437431	0.794515	-0.222845	-0.435726	-0.0105325	1.21611	2.38316	-1.20732	-0.637431	0.469411	-0.913116	-0.925175	-0.0736165	-0.313316	-0.428267	-0.27494
CsERF-50	CSS0011138	-0.328364	0.042626	1.54	-0.833735	-0.943876	-0.959279	-0.845906	-0.927145	-0.262321	1.16426	0.247871	1.98414	0.121733	0.58953	0.459388	0.438494
CsERF-51	CSS0010538	-0.682623	-0.433061	0.581925	0.839953	0.4328	1.34975	2.23472	-0.455518	-0.762931	-0.588639	-0.654278	-0.904987	-0.957114	-0.551973	-0.509692	-0.558886
CsERF-52	CSS0025246	-0.675417	-0.556843	0.96316	-0.558838	0.426431	0.857023	2.69459	-0.413513	-0.257863	-0.554444	-0.484518	-0.704502	-0.735268	-0.635155	-0.666327	-0.676094
CsERF-53	CSS0040091	-1.23768	0.53993	1.72391	0.681166	1.44088	0.619273	-0.197877	-0.776771	-0.519406	0.392781	-0.208959	-0.953069	-1.50418	-0.353688	-0.306504	-0.384483
CsERF-56	CSS0012838	-0.928387	0.312283	-0.238628	0.119983	0.152313	0.797177	1.67662	1.51411	0.789808	-0.905481	-0.804542	-1.36038	-1.12488	-0.790684	-0.732988	-0.645496
CsERF-61	CSS0035247	-0.656088	-0.294714	1.20655	-0.955409	-0.500032	0.00583853	2.77098	0.117067	0.102586	-0.78541	0.0174149	-0.601435	-0.427343	-0.593323	-0.703	-0.610839
CsERF-64	CSS0049793	1.01258	-0.529583	-0.805553	-0.725058	-0.789208	-0.842878	-0.859011	-0.457931	0.98903	2.36742	-0.184347	0.787738	0.0368087	0.588092	0.526008	0.516907
CsERF-65	CSS0009327	-0.472148	-0.0636225	-0.639644	-0.762078	-0.0671379	0.633005	3.0188	-0.667349	0.263599	-0.00950084	-0.811439	-0.178563	-0.243924	-0.373532	-0.435808	-0.369919
CsERF-69	CSS0017245	-0.975156	-0.454626	0.761087	-0.316166	0.0595895	1.41127	2.43027	-0.0788233	-0.647529	-0.190608	-0.108217	-0.940846	-0.950249	-0.691086	-0.716573	-0.687088
CsERF-75	CSS0041210	0.362506	0.730386	0.131494	0.79829	1.31392	0.41509	1.21412	0.290937	-0.318983	-0.421677	-1.19684	-1.62456	-1.69469	-0.462377	-0.451091	-0.343538
CsERF-81	CSS0018401	0.587663	0.0218323	1.94665	-0.450449	0.542942	0.892569	-0.563343	0.332047	-0.814787	0.721759	-0.073383	-1.495	-1.64849	-0.338437	-0.382955	-0.340967
CsERF-88	CSS0030082	1.17487	0.849499	1.17028	0.358664	-0.346566	-0.707289	-0.750997	-0.293201	-0.927597	1.18165	1.03376	-1.22687	-1.5162	0.152746	0.0117758	0.180761
CsRAV-01	CSS0034576	-0.453195	0.0607125	1.27182	0.0739358	0.550992	0.327571	2.55419	-0.643902	-0.677961	-0.714389	-0.710474	-0.811597	-0.827703	-0.4938	-0.567501	-0.506716
CsRAV-02	CSS0022168	-0.60784	-0.0929422	1.2579	-0.297157	0.593035	0.349274	2.63248	-0.696219	-0.483881	-0.56808	-0.803431	-0.778232	-0.504903	-0.519693	-0.602052	-0.545405
CsSoloists-01	CSS0029505	-0.42159	1.21336	2.26305	0.311135	-0.747241	-0.310173	1.4299	-0.442183	-0.843332	-0.551089	-0.541354	-0.723199	-0.637281	-0.202017	-0.377851	-0.188694
DMT(Daily mean temperature)/°C		18	12.5	7	14	4.6	2.6	2.4	2.7	6	15.3	6.8	22	13
DHT(Daily maximum temperature)/°C		22	14	10	22	11	11	4	6	15	17	12	28	16
DLT(Daily minimum temperature)/°C		13	12	-1	10	0	-4	-2	3	-2	12	1	16	9

## Sheet: Table S8
Table S8 Correlation analysis of co-expression network result
module blue
r		CSS0007207	CSS0024392	CSS0012344
		D-type cyclin	D-type cyclin	CsCDK1
CSS0038945	CsDREB-42	0.879967	0.84368	0.903469
CSS0016833	CsDREB-13	-0.557944	-0.45946	-0.594259
CSS0041210	CsERF-75	-0.871852	-0.89026	-0.8479
module brown
r		CSS0022933	CSS0037110	CSS0039817
		FT	SVP	D-type cyclin
CSS0033589	CsDREB-46	0.848939	0.731456	0.892411
CSS0049609	CsDREB-09	0.779845	0.890557	0.900467
module turquoise
r		CSS0041853	CSS0003691	CSS0033241
		CO2	DAM	CUC1
CSS0018330	CsAP2-10	0.546911	0.724588	0.630378
CSS0022420	CsAP2-09	-0.733391	-0.578702	-0.657481
CSS0037896	CsDREB-16	0.947212	0.441362	0.687185
CSS0010538	CsERF-51	0.775439	0.70151	0.787814
CSS0017245	CsERF-69	0.585674	0.649431	0.704819
CSS0025246	CsERF-52	0.622769	0.632372	0.711961
CSS0035247	CsERF-61	0.429609	0.498722	0.474282
CSS0002695	CsERF-46	0.303551	0.298494	0.600876
CSS0030706	CsERF-45	0.472304	0.625634	0.706297
CSS0008086	CsERF-23	0.864382	0.620664	0.800311

## Sheet: Table S9
Table S9 Correlation analysis between the CsAP2/ERFs and the potential interacting genes.
r		CSS0041210	CSS0049609	CSS0022420	CSS0037896	CSS0018330	CSS0025246	CSS0030706	CSS0010538	CSS0008086	CSS0007207	CSS0024392	CSS0039817
		CsERF-75	CsDREB-09	CsAP2-09	CsDREB-16	CsAP2-10	CsERF-52	CsERF-45	CsERF-51	CsERF-23	D-type cyclin	D-type cyclin	D-type cyclin
CSS0041210	CsERF-75	1	-0.492098	-0.596833	0.599241	0.598545	0.526177	0.568675	0.682522	0.706631	-0.871852	-0.89026	-0.696551
CSS0049609	CsDREB-09	-0.492098	1	0.823383	-0.665963	-0.334766	-0.553353	-0.522821	-0.621218	-0.724762	0.458499	0.593887	0.900467
CSS0022420	CsAP2-09	-0.596833	0.823383	1	-0.688764	-0.445487	-0.622585	-0.616015	-0.765924	-0.81752	0.591889	0.705665	0.81777
CSS0037896	CsDREB-16	0.599241	-0.665963	-0.688764	1	0.58655	0.682894	0.526292	0.809515	0.875723	-0.646084	-0.775906	-0.640919
CSS0018330	CsAP2-10	0.598545	-0.334766	-0.445487	0.58655	1	0.791123	0.750593	0.835072	0.737917	-0.646514	-0.642317	-0.528384
CSS0025246	CsERF-52	0.526177	-0.553353	-0.622585	0.682894	0.791123	1	0.938123	0.874502	0.84679	-0.54354	-0.624872	-0.602894
CSS0030706	CsERF-45	0.568675	-0.522821	-0.616015	0.526292	0.750593	0.938123	1	0.857875	0.798012	-0.479493	-0.568048	-0.585453
CSS0010538	CsERF-51	0.682522	-0.621218	-0.765924	0.809515	0.835072	0.874502	0.857875	1	0.93564	-0.678492	-0.779475	-0.705432
CSS0008086	CsERF-23	0.706631	-0.724762	-0.81752	0.875723	0.737917	0.84679	0.798012	0.93564	1	-0.683808	-0.803615	-0.755513
CSS0007207	D-type cyclin	-0.871852	0.458499	0.591889	-0.646084	-0.646514	-0.54354	-0.479493	-0.678492	-0.683808	1	0.947427	0.681918
CSS0024392	D-type cyclin	-0.89026	0.593887	0.705665	-0.775906	-0.642317	-0.624872	-0.568048	-0.779475	-0.803615	0.947427	1	0.753732
CSS0039817	D-type cyclin	-0.696551	0.900467	0.81777	-0.640919	-0.528384	-0.602894	-0.585453	-0.705432	-0.755513	0.681918	0.753732	1
